# Supplementary material for: Discovery of a peripheral 5HT2A antagonist as a clinical candidate for metabolic dysfunction-associated steatohepatitis
Source: Nat Commun. 2024 Jan 20;15:645. doi: 10.1038/s41467-024-44874-3 (PMC10799935; doi:10.1038/s41467-024-44874-3)
Supplement: Supplementary file 4 — Source data [file 41467_2024_44874_MOESM4_ESM.xlsx]

## Sheet: Fig3a-BodyWeight
Cohort #10 for in vivo efficacy of Reva & 60106 (DIO, PO)							Body Weight
							12	13	14	15	16	17	18	19	20	21
	#	Rac	group	ID	sex	DOB	2021.04.26	2021.05.03	2021.05.10	2021.05.17	2021.05.24	2021.05.31	2021.06.07	2021.06.14	2021.06.21	2021.06.28
Vehicle	6	Core_1	C57BL/6J	1	M	2021-02-02	27.9	29.9	31.3	32.7	35.8	38.8	41.2	43.1	45.5	45.7
	6	Core_1	C57BL/6J	2	M	2021-02-02	28.3	32.5	35.2	37.5	41.8	44.8	48.5	51.3	51.8	51
	6	Core_1	C57BL/6J	3	M	2021-02-02	26	29.5	32.8	34.7	37.3	40.1	43	46.9	49.8	50.1
	6	Core_1	C57BL/6J	4	M	2021-02-02	25.5	29	29.5	30.6	32.7	34.5	35.9	39.3	41.5	41.2
	6	Core_1	C57BL/6J	5	M	2021-02-02	24.5	27.1	29.4	31.6	33.7	35.6	38	38.1	40.9	42.1
	6	Core_1	C57BL/6J	6	M	2021-02-02	28.2	30.9	32	33	36.5	40.7	40.8	43.6	45.8	45.9
	Mean						26.7333	29.8167	31.7	33.35	36.3	39.0833	41.2333	43.7167	45.8833	46
	SEM						0.658618	0.742256	0.891441	1.00358	1.30716	1.52259	1.77964	1.99239	1.77528	1.63463
11C 5mpk	7	Core_2	C57BL/6J	7	M	2021-02-02	25.4	29.8	32.9	35.3	37.5	39.7	41.7	43.5	45.7	44.4
	7	Core_2	C57BL/6J	8	M	2021-02-02	23.4	27.5	29.6	30.6	32.7	34.6	36.9	38.6	40.4	40.2
	7	Core_2	C57BL/6J	9	M	2021-02-02	24.4	28.5	29	29.8	32.5	33.9	35.3	37.3	39.5	39.8
	7	Core_2	C57BL/6J	10	M	2021-02-02	26.8	28.2	29	29.5	31.1	32.4	33.1	34.8	37	36.4
	7	Core_2	C57BL/6J	11	M	2021-02-02	26	28.9	31	33.2	35.5	37.7	40	41.8	43.5	42.4
	7	Core_2	C57BL/6J	24	M	2021-02-02	30.2	32	34	37.1	40.4	43.6	45	47.5	51	50
	7	Core_2	C57BL/6J	13	M	2021-02-02	25.6	29.6	31.6	34.1	36.8	39.6	41.5	43.3	45.4	45.2
	Mean						25.9714	29.2143	31.0143	32.8	35.2143	37.3571	39.0714	40.9714	43.2143	42.6286
	SEM						0.818161	0.552668	0.738863	1.1054	1.24717	1.49393	1.56915	1.63528	1.77273	1.66786
11C 10mpk	6	Core_3	C57BL/6J	14	M	2021-02-02	26.6	29.9	31.8	34	36.3	36.6	35.5	34.6	35.7	36
	6	Core_3	C57BL/6J	15	M	2021-02-02	29.1	31.2	32.6	33.3	34.1	35	37.1	39.9	43.1	43.2
	6	Core_3	C57BL/6J	16	M	2021-02-02	24	27.2	27.8	29.5	30	29.8	32.1	34.4	36.3	35.9
	6	Core_3	C57BL/6J	17	M	2021-02-02	27.9	31.1	32.6	34.4	35.6	36.6	38.4	41.3	45.2	44.2
	6	Core_3	C57BL/6J	18	M	2021-02-02	24.7	25.5	26.1	28.3	28.7	29.1	30.4	34.6	38.2	39.9
	6	Core_3	C57BL/6J	19	M	2021-02-02	27.2	28.7	30	30.2	30.8	29.7	30.2	31.4	33.4	33.4
	Mean						26.5833	28.9333	30.15	31.6167	32.5833	32.8	33.95	36.0333	38.65	38.7667
	SEM						0.788846	0.924001	1.10567	1.06063	1.29291	1.48346	1.44008	1.53768	1.86811	1.78076

## Sheet: Fig3a-Statistical Result
Table Analyzed	Body Weight Tracing
Two-way ANOVA	Ordinary
Alpha	0.05
Source of Variation	% of total variation	P value	P value summary	Significant?
Interaction	3.382	0.2055	ns	No
Row Factor	65.22	<0.0001	****	Yes
Column Factor	7.216	<0.0001	****	Yes
ANOVA table	SS (Type III)	DF	MS	F (DFn, DFd)	P value
Interaction	273.5	18	15.2	F (18, 160) = 1.283	P=0.2055
Row Factor	5275	9	586.1	F (9, 160) = 49.47	P<0.0001
Column Factor	583.7	2	291.8	F (2, 160) = 24.63	P<0.0001
Residual	1896	160	11.85
Data summary
Number of columns (Column Factor)	3
Number of rows (Row Factor)	10
Number of values	190
Within each row, compare columns (simple effects within rows)
Number of families	10
Number of comparisons per family	2
Alpha	0.05
Dunnett's multiple comparisons test	Predicted (LS) mean diff.	95.00% CI of diff.	Significant?	Summary	Adjusted P Value
12
Vehicle vs. 11c 5mpk	0.7	-3.570 to 4.970	No	ns	0.9063
Vehicle vs. 11c 10mpk	0.1	-4.331 to 4.531	No	ns	0.9981
13
Vehicle vs. 11c 5mpk	0.6	-3.670 to 4.870	No	ns	0.9301
Vehicle vs. 11c 10mpk	0.9	-3.531 to 5.331	No	ns	0.8606
14
Vehicle vs. 11c 5mpk	0.7	-3.570 to 4.970	No	ns	0.9063
Vehicle vs. 11c 10mpk	1.5	-2.931 to 5.931	No	ns	0.6668
15
Vehicle vs. 11c 5mpk	0.6	-3.670 to 4.870	No	ns	0.9301
Vehicle vs. 11c 10mpk	1.8	-2.631 to 6.231	No	ns	0.5635
16
Vehicle vs. 11c 5mpk	1.1	-3.170 to 5.370	No	ns	0.7874
Vehicle vs. 11c 10mpk	3.7	-0.7310 to 8.131	No	ns	0.1148
17
Vehicle vs. 11c 5mpk	1.7	-2.570 to 5.970	No	ns	0.5757
Vehicle vs. 11c 10mpk	6.3	1.869 to 10.73	Yes	**	0.0035
18
Vehicle vs. 11c 5mpk	2.1	-2.170 to 6.370	No	ns	0.4397
Vehicle vs. 11c 10mpk	7.2	2.769 to 11.63	Yes	***	0.0008
19
Vehicle vs. 11c 5mpk	2.7	-1.570 to 6.970	No	ns	0.2708
Vehicle vs. 11c 10mpk	7.7	3.269 to 12.13	Yes	***	0.0003
20
Vehicle vs. 11c 5mpk	2.7	-1.570 to 6.970	No	ns	0.2708
Vehicle vs. 11c 10mpk	7.2	2.769 to 11.63	Yes	***	0.0008
21
Vehicle vs. 11c 5mpk	3.4	-0.8698 to 7.670	No	ns	0.1372
Vehicle vs. 11c 10mpk	7.2	2.769 to 11.63	Yes	***	0.0008
Test details	Predicted (LS) mean 1	Predicted (LS) mean 2	Predicted (LS) mean diff.	SE of diff.	N1	N2	q	DF
12
Vehicle vs. 11c 5mpk	26.7	26	0.7	1.915	6	7	0.3655	160
Vehicle vs. 11c 10mpk	26.7	26.6	0.1	1.987	6	6	0.05032	160
13
Vehicle vs. 11c 5mpk	29.8	29.2	0.6	1.915	6	7	0.3133	160
Vehicle vs. 11c 10mpk	29.8	28.9	0.9	1.987	6	6	0.4529	160
14
Vehicle vs. 11c 5mpk	31.7	31	0.7	1.915	6	7	0.3655	160
Vehicle vs. 11c 10mpk	31.7	30.2	1.5	1.987	6	6	0.7548	160
15
Vehicle vs. 11c 5mpk	33.4	32.8	0.6	1.915	6	7	0.3133	160
Vehicle vs. 11c 10mpk	33.4	31.6	1.8	1.987	6	6	0.9057	160
16
Vehicle vs. 11c 5mpk	36.3	35.2	1.1	1.915	6	7	0.5744	160
Vehicle vs. 11c 10mpk	36.3	32.6	3.7	1.987	6	6	1.862	160
17
Vehicle vs. 11c 5mpk	39.1	37.4	1.7	1.915	6	7	0.8877	160
Vehicle vs. 11c 10mpk	39.1	32.8	6.3	1.987	6	6	3.17	160
18
Vehicle vs. 11c 5mpk	41.2	39.1	2.1	1.915	6	7	1.097	160
Vehicle vs. 11c 10mpk	41.2	34	7.2	1.987	6	6	3.623	160
19
Vehicle vs. 11c 5mpk	43.7	41	2.7	1.915	6	7	1.41	160
Vehicle vs. 11c 10mpk	43.7	36	7.7	1.987	6	6	3.875	160
20
Vehicle vs. 11c 5mpk	45.9	43.2	2.7	1.915	6	7	1.41	160
Vehicle vs. 11c 10mpk	45.9	38.7	7.2	1.987	6	6	3.623	160
21
Vehicle vs. 11c 5mpk	46	42.6	3.4	1.915	6	7	1.775	160
Vehicle vs. 11c 10mpk	46	38.8	7.2	1.987	6	6	3.623	160

## Sheet: Fig3b-Body Mass
Cohort #10 for in vivo efficacy of Reva & 60106 (DIO, PO)							Body Weight	Body Mass
								RAW			Analysis (%)
	#	Rac	group	ID	sex	DOB		Fat body mass	Lean body mass	Fluid	Fat body mass	Lean body mass	Fluid
Vehicle	6	Core_1	C57BL/6J	1	M	2021-02-02	45.5	16.2739	25.4535	3.02396	35.7669	55.9418	6.64607
	6	Core_1	C57BL/6J	2	M	2021-02-02	51.8	20.5617	28.073	3.77155	39.6943	54.195	7.28098
	6	Core_1	C57BL/6J	3	M	2021-02-02	49.8	19.8623	26.857	4.14568	39.8841	53.9297	8.32466
	6	Core_1	C57BL/6J	4	M	2021-02-02	41.5	14.7259	23.4415	3.1505	35.4841	56.4856	7.59157
	6	Core_1	C57BL/6J	5	M	2021-02-02	40.9	14.9059	22.7924	3.17294	36.4448	55.7271	7.7578
	6	Core_1	C57BL/6J	6	M	2021-02-02	45.8	14.7674	26.9099	3.74532	32.2432	58.7553	8.17755
	Mean						45.8833	16.8495	25.5879	3.50166	36.5862	55.8391	7.62977
	SEM						1.77528	1.09256	0.855842	0.18317	1.17338	0.714001	0.251006
11C 5mpk	7	Core_2	C57BL/6J	7	M	2021-02-02	45.7	19.4997	23.1774	3.27493	42.8564	50.9393	7.19765
	7	Core_2	C57BL/6J	8	M	2021-02-02	40.4	15.5689	21.6579	2.84126	30.0558	41.8107	5.48506
	7	Core_2	C57BL/6J	9	M	2021-02-02	39.5	13.6788	22.3269	2.76911	27.4675	44.8332	5.56046
	7	Core_2	C57BL/6J	10	M	2021-02-02	37	11.6378	21.4836	2.36545	28.0428	51.7677	5.69988
	7	Core_2	C57BL/6J	11	M	2021-02-02	43.5	14.0128	25.763	3.30173	34.2612	62.9903	8.07269
	7	Core_2	C57BL/6J	24	M	2021-02-02	51	17.8861	28.9024	3.73493	39.0527	63.1056	8.15487
	7	Core_2	C57BL/6J	13	M	2021-02-02	45.4	18.8196	23.5479	3.37469	41.0909	51.4146	7.36832
	Mean						42.8	15.872	23.837	3.09459	34.6896	52.4088	6.79127
	SEM						2.03944	1.11476	1.00538	0.173595	2.41378	3.08475	0.447527
11c 10mpk	6	Core_3	C57BL/6J	14	M	2021-02-02	35.7	8.37291	22.1569	3.21888	18.402	48.6964	7.07446
	6	Core_3	C57BL/6J	15	M	2021-02-02	43.1	13.9227	25.2004	2.98291	26.8778	48.6495	5.75851
	6	Core_3	C57BL/6J	16	M	2021-02-02	36.3	12.3831	20.5824	2.36597	24.8656	41.3301	4.75094
	6	Core_3	C57BL/6J	17	M	2021-02-02	45.2	15.4012	25.5128	3.39846	37.1114	61.4767	8.18906
	6	Core_3	C57BL/6J	18	M	2021-02-02	38.2	9.49541	23.1567	3.86472	23.2162	56.6179	9.44919
	6	Core_3	C57BL/6J	19	M	2021-02-02	33.4	5.72693	23.0571	2.19983	12.5042	50.3429	4.80312
	Mean						38.65	10.8837	23.2777	3.00513	23.8295	51.1856	6.67088
	SEM						1.86811	1.49126	0.758881	0.257994	3.39053	2.8629	0.778757

## Sheet: Fig3b-Statistical Result
Table Analyzed	in Body
Two-way ANOVA, Mixed-effects model (REML)	Matching: Across row
Assume sphericity?	No
Alpha	0.05
Fixed effects (type III)	P value	P value summary	Statistically significant (P < 0.05)?	F (DFn, DFd)	Geisser-Greenhouse's epsilon
Row Factor	<0.0001	****	Yes	F (1, 12) = 103.3
Time	0.018	*	Yes	F (1.456, 14.56) = 6.068	0.728
Row Factor x Time	0.1476	ns	No	F (2, 20) = 2.109
Random effects	SD	Variance
Subject	0.922	0.85
Residual	6.286	39.52
Was the matching effective?
Chi-square, df	0.01382, 1
P value	0.9064
P value summary	ns
Is there significant matching (P < 0.05)?	No
Difference between row means
Predicted mean of Fat Body	31.72
Predicted mean of Lean Body	53.14
Difference between predicted means	-21.43
SE of difference	2.108
95% CI of difference	-26.02 to -16.83
Data summary
Number of columns (Time)	3
Number of rows (Row Factor)	2
Number of subjects (Subject)	14
Number of missing values	4
Within each row, compare columns (simple effects within rows)
Number of families	2
Number of comparisons per family	2
Alpha	0.05
Dunnett's multiple comparisons test	Mean Diff.	95.00% CI of diff.	Significant?	Summary	Adjusted P Value
Fat Body
Vehicle vs. 11c 5mpk	1.897	-8.175 to 11.97	No	ns	0.7994
Vehicle vs. 11c 10mpk	12.76	3.477 to 22.04	Yes	*	0.0154
Lean Body
Vehicle vs. 11c 5mpk	3.43	-5.655 to 12.52	No	ns	0.4658
Vehicle vs. 11c 10mpk	4.653	-3.323 to 12.63	No	ns	0.2241
Test details	Mean 1	Mean 2	Mean Diff.	SE of diff.	N1	N2	q	DF
Fat Body
Vehicle vs. 11c 5mpk	36.59	34.69	1.897	3.329	6	7	0.5698	5
Vehicle vs. 11c 10mpk	36.59	23.83	12.76	3.067	6	6	4.159	5
Lean Body
Vehicle vs. 11c 5mpk	55.84	52.41	3.43	3.003	6	7	1.142	5
Vehicle vs. 11c 10mpk	55.84	51.19	4.653	2.637	6	6	1.765	5

## Sheet: Fig3c-GTT
Cohort #10 for in vivo efficacy of Reva & 60106 (DIO, PO)							16hr fasting B.W.	20% Glucose	Blood Glucose Level (mg/dL)
	#	Rac	group	ID	sex	DOB			0 min	15 min	30 min	60 min	90 min	120 min	AUC
Vehicle	6	Core_1	C57BL/6J	1	M	2021-02-02	43.2	440	190.5	465	529.5	566.5	352	222	38603
	6	Core_1	C57BL/6J	2	M	2021-02-02	49.7	500	285	648	554.5	735.5	664.5	535	40159
	6	Core_1	C57BL/6J	3	M	2021-02-02	47.5	480	226.5	682	722	740	671.5	666	53329
	6	Core_1	C57BL/6J	4	M	2021-02-02	39.5	400	211	376	547.5	512.5	524.5	432	31811
	6	Core_1	C57BL/6J	5	M	2021-02-02	39.1	400	209.5	419.5	554.5	554	457	410	31680
	6	Core_1	C57BL/6J	6	M	2021-02-02	43.4	440	223	655.5	689	581	499.5	368.5	38190
	Mean						43.7333	443.333	224.25	541	599.5	614.917	528.167	438.917	38962
	SEM						1.72794	16.6667	13.2027	55.4387	33.9953	39.9503	50.354	61.5614	3228.69
11c 5mpk	7	Core_2	C57BL/6J	7	M	2021-02-02	43.7	440	241	629	662.5	526	412	297	29824
	7	Core_2	C57BL/6J	8	M	2021-02-02	38.6	390	220.5	541	628.5	500	393	295	28665
	7	Core_2	C57BL/6J	9	M	2021-02-02	37.5	380	182	509	650.5	631.5	445.5	358.5	39484
	7	Core_2	C57BL/6J	10	M	2021-02-02	35.1	360	211	553.5	617.5	438	295	219	23734
	7	Core_2	C57BL/6J	11	M	2021-02-02	41.4	420	157	596.5	539.5	309.5	202	181	21484
	7	Core_2	C57BL/6J	24	M	2021-02-02	48.5	490	205	541	470.5	481.5	352	242.5	24281
	7	Core_2	C57BL/6J	13	M	2021-02-02	43.4	440	228	427	456	426	414.5	299.5	20723
	Mean						41.1714	417.143	206.357	542.429	575	473.214	359.143	270.357	26885
	SEM						1.70486	16.721	10.8247	24.3908	32.5015	37.4479	32.1164	22.5377	2461.09
11c 10mpk	6	Core_3	C57BL/6J	14	M	2021-02-02	33.5	340	113.5	483.5	550.5	370	283.5	170	29025
	6	Core_3	C57BL/6J	15	M	2021-02-02	41.1	420	200.5	423	531	458.5	422	260.5	26059
	6	Core_3	C57BL/6J	16	M	2021-02-02	34.8	350	204	498	653	558	442	387	25018
	6	Core_3	C57BL/6J	17	M	2021-02-02	42.8	430	222.5	646	657	603	440.5	315.5	35479
	6	Core_3	C57BL/6J	18	M	2021-02-02	35.7	360	179	555	577	357.5	227	148.5	21288
	6	Core_3	C57BL/6J	19	M	2021-02-02	31.2	320	184	559.5	580	574	380.5	204.5	32445
	Mean						36.5167	370	183.917	527.5	591.417	486.833	365.917	247.667	28219
	SEM						1.8391	18.2574	15.4377	31.3842	21.4136	43.7178	36.878	37.3762	2114.77

## Sheet: Fig3c-Statistical Result
Table Analyzed	Data 2
Two-way ANOVA, Mixed-effects model (REML)	Matching: Both factors
Assume sphericity?	No
Alpha	0.05
Fixed effects (type III)	P value	P value summary	Statistically significant (P < 0.05)?	F (DFn, DFd)	Geisser-Greenhouse's epsilon
Row Factor	<0.0001	****	Yes	F (1.911, 11.47) = 76.29	0.3822
Column Factor	0.0204	*	Yes	F (1.920, 11.52) = 5.642	0.9598
Row Factor x Column Factor	0.0177	*	Yes	F (3.033, 14.56) = 4.639	0.3033
Random effects	SD	Variance
Subject	34.89	1217
Subject x Row Factor	28.87	833.6
Subject x Column Factor	52.55	2762
Residual	54.53	2973
Was the matching effective?
Chi-square, df	41.69, 3
P value	<0.0001
P value summary	****
Is there significant matching (P < 0.05)?	Yes
Data summary
Number of columns (Column Factor)	3
Number of rows (Row Factor)	6
Number of subjects (Subject)	7
Number of missing values	12
Within each row, compare columns (simple effects within rows)
Number of families	6
Number of comparisons per family	2
Alpha	0.05
Dunnett's multiple comparisons test	Mean Diff.	95.00% CI of diff.	Significant?	Summary	Adjusted P Value
0
Vehicle vs. 11c 5mpk	17.89	-32.82 to 68.60	No	ns	0.5052
Vehicle vs. 11c 10mpk	40.33	-3.852 to 84.52	No	ns	0.0675
15
Vehicle vs. 11c 5mpk	-1.429	-203.3 to 200.5	No	ns	0.9996
Vehicle vs. 11c 10mpk	13.5	-223.6 to 250.6	No	ns	0.9783
30
Vehicle vs. 11c 5mpk	41.17	-105.6 to 187.9	No	ns	0.6306
Vehicle vs. 11c 10mpk	33.08	-92.47 to 158.6	No	ns	0.6618
60
Vehicle vs. 11c 5mpk	150	53.11 to 247.0	Yes	**	0.0095
Vehicle vs. 11c 10mpk	136.4	-16.97 to 289.8	No	ns	0.0733
90
Vehicle vs. 11c 5mpk	176.5	29.17 to 323.9	Yes	*	0.0262
Vehicle vs. 11c 10mpk	180.6	84.34 to 276.8	Yes	**	0.0042
120
Vehicle vs. 11c 5mpk	168.6	7.838 to 329.3	Yes	*	0.0424
Vehicle vs. 11c 10mpk	191.3	73.70 to 308.8	Yes	**	0.0077
Test details	Mean 1	Mean 2	Mean Diff.	SE of diff.	N1	N2	q	DF
0
Vehicle vs. 11c 5mpk	224.3	206.4	17.89	16.76	6	7	1.068	5
Vehicle vs. 11c 10mpk	224.3	183.9	40.33	14.6	6	6	2.762	5
15
Vehicle vs. 11c 5mpk	541	542.4	-1.429	66.73	6	7	0.02141	5
Vehicle vs. 11c 10mpk	541	527.5	13.5	78.36	6	6	0.1723	5
30
Vehicle vs. 11c 5mpk	616.2	575	41.17	48.49	6	7	0.8489	5
Vehicle vs. 11c 10mpk	616.2	583.1	33.08	41.5	6	6	0.7972	5
60
Vehicle vs. 11c 5mpk	623.3	473.2	150	32.04	6	7	4.683	5
Vehicle vs. 11c 10mpk	623.3	486.8	136.4	50.7	6	6	2.691	5
90
Vehicle vs. 11c 5mpk	535.7	359.1	176.5	48.7	6	7	3.625	5
Vehicle vs. 11c 10mpk	535.7	355.1	180.6	31.81	6	6	5.677	5
120
Vehicle vs. 11c 5mpk	438.9	270.4	168.6	53.12	6	7	3.173	5
Vehicle vs. 11c 10mpk	438.9	247.7	191.3	38.85	6	6	4.922	5

## Sheet: Fasting Glucose Levels
Cohort #10 for in vivo efficacy of Reva & 60106 (DIO, PO)							6hr Fasting Glucose Levels
							Blood Glucose Level		Average
	#	Rac	group	ID	sex	DOB	2021.03.29		7W
Vehicle	6	Core_1	C57BL/6J	1	M	2021-02-02	165	159	162
	6	Core_1	C57BL/6J	2	M	2021-02-02	166	152	159
	6	Core_1	C57BL/6J	3	M	2021-02-02	142	152	147
	6	Core_1	C57BL/6J	4	M	2021-02-02	143	152	147.5
	6	Core_1	C57BL/6J	5	M	2021-02-02	175	172	173.5
	6	Core_1	C57BL/6J	6	M	2021-02-02	141	153	147
	Mean								156
	SEM								4.41777
11c 5mpk	7	Core_2	C57BL/6J	7	M	2021-02-02	173	172	172.5
	7	Core_2	C57BL/6J	8	M	2021-02-02	155	189	172
	7	Core_2	C57BL/6J	9	M	2021-02-02	149	152	150.5
	7	Core_2	C57BL/6J	10	M	2021-02-02	158	150	154
	7	Core_2	C57BL/6J	11	M	2021-02-02	127	112	119.5
	7	Core_2	C57BL/6J	24	M	2021-02-02	181	195	188
	7	Core_2	C57BL/6J	13	M	2021-02-02	140	162	151
	Mean								158.214
	SEM								8.32299
11c 10mpk	6	Core_3	C57BL/6J	14	M	2021-02-02	117	115	116
	6	Core_3	C57BL/6J	15	M	2021-02-02	121	131	126
	6	Core_3	C57BL/6J	16	M	2021-02-02	148	147	147.5
	6	Core_3	C57BL/6J	17	M	2021-02-02	163	158	160.5
	6	Core_3	C57BL/6J	18	M	2021-02-02	171	169	170
	6	Core_3	C57BL/6J	19	M	2021-02-02	89	90	89.5
	Mean								134.917
	SEM								12.3068

## Sheet: Fig3d-Tissue Weight
Cohort #10 for in vivo efficacy of Reva & 60106 (DIO, PO)							Tissue Weight (g)
	#	Rac	group	ID	sex	DOB	Liver	iWAT	eWAT	Pancreas	Kidney
Vehicle	6	Core_1	C57BL/6J	1	M	2021-02-02	1.711	1.284	1.013	0.449	0.173
	6	Core_1	C57BL/6J	2	M	2021-02-02	2.142	1.07	1.282	0.518	0.188
	6	Core_1	C57BL/6J	3	M	2021-02-02	1.502	1.972	1.339	0.649	0.223
	6	Core_1	C57BL/6J	4	M	2021-02-02	1.254	1.331	0.995	0.389	0.172
	6	Core_1	C57BL/6J	5	M	2021-02-02	1.305	1.248	1.011	0.416	0.171
	6	Core_1	C57BL/6J	6	M	2021-02-02	1.347	1.311	0.89	0.582	0.206
	Mean						1.5435	1.36933	1.08833	0.5005	0.188833
	SEM						0.137512	0.126449	0.0730396	0.0413221	0.00878414
11c 5mpk	7	Core_2	C57BL/6J	7	M	2021-02-02	1.353	1.826	1.284	0.398	0.166
	7	Core_2	C57BL/6J	8	M	2021-02-02	1.128	1.295	1.045	0.353	0.156
	7	Core_2	C57BL/6J	9	M	2021-02-02	1.239	1.198	0.952	0.255	0.168
	7	Core_2	C57BL/6J	10	M	2021-02-02	1.293	1.045	0.74	0.338	0.162
	7	Core_2	C57BL/6J	11	M	2021-02-02	1.128	1.186	0.897	0.634	0.198
	7	Core_2	C57BL/6J	24	M	2021-02-02	1.762	1.418	0.939	0.394	0.195
	7	Core_2	C57BL/6J	13	M	2021-02-02	1.451	1.644	1.199	0.387	0.164
	Mean						1.33629	1.37314	1.008	0.394143	0.172714
	SEM						0.0834916	0.104646	0.0700456	0.0441326	0.00631217
11c 10mpk	6	Core_3	C57BL/6J	14	M	2021-02-02	1.17	0.774	0.449	0.302	0.183
	6	Core_3	C57BL/6J	15	M	2021-02-02	1.368	1.585	0.747	0.381	0.162
	6	Core_3	C57BL/6J	16	M	2021-02-02	1.031	1.202	0.512	0.318	0.142
	6	Core_3	C57BL/6J	17	M	2021-02-02	1.332	1.593	0.764	0.442	0.183
	6	Core_3	C57BL/6J	18	M	2021-02-02	1.38	1.007	0.512	0.387	0.267
	6	Core_3	C57BL/6J	19	M	2021-02-02	1.246	0.712	0.418	0.34	0.16
	Mean						1.2545	1.1455	0.567	0.361667	0.182833
	SEM						0.0553183	0.157239	0.0614774	0.0211387	0.0179878

## Sheet: Fig3d-Statistical Result
Table Analyzed	Tissue Weight
Two-way ANOVA	Ordinary
Alpha	0.05
Source of Variation	% of total variation	P value	P value summary	Significant?
Interaction	2.457	0.064	ns	No
Row Factor	80.89	<0.0001	****	Yes
Column Factor	3.329	<0.0001	****	Yes
ANOVA table	SS (Type III)	DF	MS	F (DFn, DFd)	P value
Interaction	0.6376	8	0.0797	F (8, 80) = 1.948	P=0.0640
Row Factor	20.99	4	5.248	F (4, 80) = 128.3	P<0.0001
Column Factor	0.8637	2	0.4319	F (2, 80) = 10.56	P<0.0001
Residual	3.273	80	0.04091
Data summary
Number of columns (Column Factor)	3
Number of rows (Row Factor)	5
Number of values	95
Within each row, compare columns (simple effects within rows)
Number of families	5
Number of comparisons per family	2
Alpha	0.05
Dunnett's multiple comparisons test	Predicted (LS) mean diff.	95.00% CI of diff.	Significant?	Summary	Adjusted P Value
Liver
Vehicle vs. 11c 5mpk	0.2072	-0.04593 to 0.4603	No	ns	0.1228
Vehicle vs. 11c 10mpk	0.289	0.02631 to 0.5517	Yes	*	0.0288
eWAT
Vehicle vs. 11c 5mpk	-0.00381	-0.2569 to 0.2493	No	ns	0.9991
Vehicle vs. 11c 10mpk	0.2238	-0.03886 to 0.4865	No	ns	0.1051
iWAT
Vehicle vs. 11c 5mpk	0.08033	-0.1728 to 0.3335	No	ns	0.6954
Vehicle vs. 11c 10mpk	0.5213	0.2586 to 0.7840	Yes	****	<0.0001
Pancreas
Vehicle vs. 11c 5mpk	0.1064	-0.1468 to 0.3595	No	ns	0.5383
Vehicle vs. 11c 10mpk	0.1388	-0.1239 to 0.4015	No	ns	0.3871
Kidney
Vehicle vs. 11c 5mpk	0.01612	-0.2370 to 0.2693	No	ns	0.9849
Vehicle vs. 11c 10mpk	0.006	-0.2567 to 0.2687	No	ns	0.998
Test details	Predicted (LS) mean 1	Predicted (LS) mean 2	Predicted (LS) mean diff.	SE of diff.	N1	N2	q	DF
Liver
Vehicle vs. 11c 5mpk	1.544	1.336	0.2072	0.1125	6	7	1.841	80
Vehicle vs. 11c 10mpk	1.544	1.255	0.289	0.1168	6	6	2.475	80
eWAT
Vehicle vs. 11c 5mpk	1.369	1.373	-0.00381	0.1125	6	7	0.03386	80
Vehicle vs. 11c 10mpk	1.369	1.146	0.2238	0.1168	6	6	1.917	80
iWAT
Vehicle vs. 11c 5mpk	1.088	1.008	0.08033	0.1125	6	7	0.7139	80
Vehicle vs. 11c 10mpk	1.088	0.567	0.5213	0.1168	6	6	4.464	80
Pancreas
Vehicle vs. 11c 5mpk	0.5005	0.3941	0.1064	0.1125	6	7	0.9452	80
Vehicle vs. 11c 10mpk	0.5005	0.3617	0.1388	0.1168	6	6	1.189	80
Kidney
Vehicle vs. 11c 5mpk	0.1888	0.1727	0.01612	0.1125	6	7	0.1433	80
Vehicle vs. 11c 10mpk	0.1888	0.1828	0.006	0.1168	6	6	0.05138	80

## Sheet: Fig3f-Total NAS
Cohort #10 for in vivo efficacy of Reva & 60106 (DIO, PO)							Total NAFLD Activity Score
	#	Rac	group	ID	sex	DOB	Steatosis	Inflammation	Ballooning	Total Activity
Vehicle	6	Core_1	C57BL/6J	1	M	2021-02-02	2	2	2	6
	6	Core_1	C57BL/6J	2	M	2021-02-02	3	2	2	7
	6	Core_1	C57BL/6J	3	M	2021-02-02	2	2	2	6
	6	Core_1	C57BL/6J	4	M	2021-02-02	1	2	1	4
	6	Core_1	C57BL/6J	5	M	2021-02-02	2	2	2	6
	6	Core_1	C57BL/6J	6	M	2021-02-02	2	1	2	5
	Mean						2	1.83333	1.83333	5.66667
	SEM						0.258199	0.166667	0.166667	0.421637
GM106 5mpk	7	Core_2	C57BL/6J	7	M	2021-02-02	3	2	2	7
	7	Core_2	C57BL/6J	8	M	2021-02-02	2	2	1	5
	7	Core_2	C57BL/6J	9	M	2021-02-02	1	1	1	3
	7	Core_2	C57BL/6J	10	M	2021-02-02	2	2	2	6
	7	Core_2	C57BL/6J	11	M	2021-02-02	1	1	0	2
	7	Core_2	C57BL/6J	24	M	2021-02-02	2	1	1	4
	7	Core_2	C57BL/6J	13	M	2021-02-02	3	2	2	7
	Mean						2	1.5	1.16667	4.66667
	SEM						0.365148	0.223607	0.307318	0.843274
GM106 10mpk	6	Core_3	C57BL/6J	14	M	2021-02-02	0	1	0	1
	6	Core_3	C57BL/6J	15	M	2021-02-02	1	1	1	3
	6	Core_3	C57BL/6J	16	M	2021-02-02	1	1	1	3
	6	Core_3	C57BL/6J	17	M	2021-02-02	1	2	2	5
	6	Core_3	C57BL/6J	18	M	2021-02-02	0	1	0	1
	6	Core_3	C57BL/6J	19	M	2021-02-02	0	0	0	0
	Mean						0.5	1	0.666667	2.16667
	SEM						0.223607	0.258199	0.333333	0.749074

[truncated: 24 more sheets: Fig3f-Steatosis, Fig3f-Inflammation, Fig3f-ballooning, Fig3f-Total NAFLD Act. Score, Fig3g-Blood Biochemistry, Fig3g-Statistical Result, Fig3g-Hepatic TG Levels, Fig3g-Hepatic TG-Statistics, Fig3h-qRT-PCR, Fig3h-Statistical Result, Fig4a-Body weight, Fig4a-Statistical Result, Fig4b-qRT-PCR (Col1a1), Fig4b-Statiscal Result, Fig4c-qRT-PCR (a-SMA), Fig4c-Statiscal Result, Fig4e-Sirius red staining, Fig4e-Statiscal Result, Fig4f-α-SMA staining, Fig4f-Statiscal Result …]
